# Supplementary material for: A meta-analysis of the effect of physical activity programs on fundamental movement skills in 3–7-year-old children
Source: Front Public Health. 2025 Jan 7;12:1489141. doi: 10.3389/fpubh.2024.1489141 (PMC11748295; doi:10.3389/fpubh.2024.1489141)
Supplement: Supplementary file 1 [file Table_1.xlsx]

## Sheet: Suppl. Table 1
running	name							horizontal jump								hop
experimental and control groups	Emma L. J. Eyre 2020	3.6	3.61	39	2	2	46		Emma L. J. Eyre 2020	1	3	39	2	2.65	46		Rachel A. Jones 2011	3.22	1.6	45	0.08	0.86	45
	Kaiwen Xiao 2022	2.42	1.09	45	-0.03	0.86	45		Kaiwen Xiao 2022	2.1	0.76	45	0.05	0.62	45		Kaiwen Xiao 2022	3.22	1.6	45	0.08	0.86	45
	Lu Wang 2022	-0.54	0.74	36	-0.12	0.83	34		Lu Wang 2022	5.58	11.67	36	0.37	12.01	34		Qingxuan Yang 2017	0.29	1.2	20	-0.21	1.26	20
	Qingxuan Yang 2017	0.57	0.67	20	0.29	1.01	20		Qingxuan Yang 2017	1.67	1.32	20	0.14	0.78	20		Qingxuan Yang 2017	0.74	0.93	20	0.05	1.19	20
	Qingxuan Yang 2017	0.94	0.87	20	0.14	0.83	20		Qingxuan Yang 2017	1.46	1.03	20	-0.04	0.84	20		Qingxuan Yang 2017	0.68	0.81	20	0.88	1.06	20
	Qingxuan Yang 2017	1.28	0.76	20	0.68	0.57	20		Qingxuan Yang 2017	1.48	1.25	20	1	1.37	20		Rachel A. Jones 2011	1.35	2.44	52	0.79	2.24	45
	Rachel A. Jones 2011	0.67	1.81	52	0.47	1.42	45		Rachel A. Jones 2011	1.39	2.01	52	-0.02	1.5	45		Xin Hu 2020	0.57	0.6	51	0.02	1.26	50
	Xin Hu 2020	0.57	0.05	52	0.62	0.03	56		Xin Hu 2020	0.57	0.6	51	0.02	1.26	50		Xin Hu 2020	0.68	0.32	23	0.88	0.1	27
	Xin Hu 2020	0.84	0.07	67	0.4	0.96	51		Xin Hu 2020	0.79	0.11	23	0.19	0.1	27		Xin Hu 2020	0.29	0.22	52	0.2	0.28	56
	Xin Hu 2020	0.6	0.003	23	0.29	0.01	27		Xin Hu 2020	1.15	0.37	52	0.47	1.12	56
	Emma L. J. Eyre 2020	8	4	39	11	1	39		Emma L. J. Eyre 2020	6	3	39	7	3	39		Kaiwen Xiao 2022	3.14	1.07	45	6.46	1.5	45
	Kaiwen Xiao 2022	2.68	0.99	45	5.1	1.17	45		Kaiwen Xiao 2022	3.04	0.63	45	5.14	0.85	45		Qingxuan Yang 2017	4.11	1.06	20	4.85	0.68	20
	Lu Wang 2022	7.57	0.86	36	7.03	0.84	36		Lu Wang 2022	96.16	12.2	36	101.76	11.5	36		Qingxuan Yang 2017	4.77	0.92	20	5.45	0.6	20
experimental group before and after intervention	Qingxuan Yang 2017	5	0.56	20	6.1	0.74	20		Qingxuan Yang 2017	3.62	1.34	20	5.1	1.13	20		Qingxuan Yang 2017	3.56	1.29	20	3.85	1.08	20
	Qingxuan Yang 2017	5	0.87	20	6.88	0.86	20		Qingxuan Yang 2017	4.74	1.51	20	6.41	0.92	20		Rachel A. Jones 2011	2.53	2.13	52	3.88	2.66	52
	Qingxuan Yang 2017	6	0.83	20	7.55	0.67	20		Qingxuan Yang 2017	5.86	1.13	20	7.32	0.89	20		Xin Hu 2020	3.37	1.08	52	4.06	1.3	52
	Rachel A. Jones 2011	5.55	1.87	52	6.22	1.74	52		Rachel A. Jones 2011	2.61	1.71	52	4.06	2.21	52		Xin Hu 2020	3.93	1.07	67	4.65	0.68	67
	Xin Hu 2020	5.54	0.56	52	6.11	0.74	52		Xin Hu 2020	3.82	1.36	52	4.97	1.73	52		Xin Hu 2020	4.77	0.92	23	5.45	0.6	23
	Xin Hu 2020	6.15	0.88	67	6.99	0.86	67		Xin Hu 2020	4.94	1.52	67	6.29	1.92	67
	Xin Hu 2020	7.95	0.83	23	8.55	0.86	23		Xin Hu 2020	6.52	1.13	23	7.31	1.24	23
locomotor	Ajmol Ali 2021	3.5	3.4	46	1.3	3.6	20	object control	Dribble
experimental and control groups	Asal Moghaddaszadeh 2021	2.6	2.64	17	0.83	2.61	14		Kaiwen Xiao 2022	2.04	0.88	45	0.04	0.82	45
	Daniele Magistro 2022	7	1	36	2	1	46		Qingxuan Yang 2017	2.48	1.56	20	1.73	1.71	20
	Emma L. J. Eyre 2020	3	3.61	39	0	2	48		Qingxuan Yang 2017	2.51	1.58	20	2.09	1.74	20
	Kaiwen Xiao 2022	13.18	2.36	45	0.87	1.88	45		Qingxuan Yang 2017	2.09	1.08	20	0.89	1.34	20
	Qingxuan Yang 2017	8.22	5.5	20	5.63	6.21	20		Xin Hu 2020	1.1	0.79	51	0.42	2.71	50
	Qingxuan Yang 2017	7.74	4.71	20	2.28	4.82	20		Xin Hu 2020	0.73	0.23	52	0.56	0.21	56
	Qingxuan Yang 2017	9	4.03	20	4.42	3.5	20		Xin Hu 2020	1.61	0.07	67	1.09	0.63	64
	Quanquan Zhang 2021	2.12	2.82	84	3.37	2.99	86		kick
	Xin Hu 2020	4.74	0.42	67	2.28	0.81	64		Emma L. J. Eyre 2020	6	2.65	39	1	3	46
	Xin Hu 2020	6	0.62	23	4.42	0.37	27		Kaiwen Xiao 2022	3.36	0.81	45	0.44	0.57	45
	Xin Hu 2020	5.22	1.49	52	4.63	0.2	56		Qingxuan Yang 2017	0.3	1.08	20	0.37	1.21	20
									Qingxuan Yang 2017	0.87	0.91	20	0.33	1.03	20
experimental group before and after intervention	Ajmol Ali 2021	11.3	3.3	46	14.8	2.6	46		Qingxuan Yang 2017	1.36	1.01	20	1.04	1.06	20
	Daniele Magistro 2022	37	1	36	44	1	36		Rachel A. Jones 2011	1.08	1.89	52	0.66	1.77	45
	Emma L. J. Eyre 2020	14	4	39	17	6	39		Xin Hu 2020	0.35	0.66	51	-0.92	0.65	50
	Kaiwen Xiao 2022	19.04	2.54	45	32.22	0.41	45		Xin Hu 2020	0.97	0.11	67	0.33	0.01	64
	Qingxuan Yang 2017	29.23	5.25	20	36.97	3.84	20		Xin Hu 2020	1.36	1.08	23	1.04	0.36	27
	Qingxuan Yang 2017	33.27	4.09	20	42.27	3.71	20		catch
	Qingxuan Yang 2017	22.05	6.09	20	30.27	4.6	20		Emma L. J. Eyre 2020	2.92	1	39	2.84	1.3	46
	Quanquan Zhang 2021	15.57	3.4	86	18.94	2.2	86		Kaiwen Xiao 2022	4.1	0.7	45	2.84	0.5	45
	Xin Hu 2020	29.23	5.26	67	33.97	4.84	67		Qingxuan Yang 2017	2	1.06	20	1.34	1.12	20
	Xin Hu 2020	33.23	6.09	23	39.27	6.71	23		Qingxuan Yang 2017	1.41	1.15	20	0.5	1.33	20
	Xin Hu 2020	22.05	6.09	52	22.47	4.6	52		Qingxuan Yang 2017	1.59	0.94	20	0.42	1.19	20
									Rachel A. Jones 2011	2.3	1.2	77	2.9	1.3	77
									Xin Hu 2020	0.62	0.76	51	0.02	0.55	50
balance	Lu Wang 2022	-0.45	1.42	36	-0.06	1.48	34		Xin Hu 2020	0.91	0.48	23	0.3	0.01	27
experimental and control groups	Xin Hu 2020	-2.8	0.27	22	-2	0.19	22		Xin Hu 2020	0.6	0.19	52	0.42	0.05	56
	Xin Hu 2020	-1.77	0.16	22	-1.07	0.18	16		Strike
	Xin Hu 2020	-0.94	0.12	16	-0.46	0.1	22		Kaiwen Xiao 2022	3.14	0.91	45	0.08	0.82	45
									Qingxuan Yang 2017	0.3	1.12	20	0.37	1.21	20
experimental group before and after intervention	Lu Wang 2022	4.54	1.61	36	4.09	0.96	36		Qingxuan Yang 2017	0.87	0.91	20	0.33	0.03	20
	Xin Hu 2020	12.71	2.08	22	10.94	1.92	22		Qingxuan Yang 2017	1.36	1.01	20	1.04	1.06	20
	Xin Hu 2020	8.61	1.08	16	7.61	1.06	16		Xin Hu 2020	1.1	0.2	67	0.47	0.04	64
	Xin Hu 2020	15.67	3.23	22	12.87	2.96	22		Xin Hu 2020	1.84	0.43	23	1.34	0.41	27
									Xin Hu 2020	1.57	0.94	51	0.08	1.5	50
									Over hand throw
									Kaiwen Xiao 2022	1.64	1.69	45	0.3	1	45
									Qingxuan Yang 2017	1.59	1.43	20	0.61	1.25	20
									Qingxuan Yang 2017	2.01	1.12	20	1.37	0.77	20
									Qingxuan Yang 2017	1.99	1.15	20	1.79	1.22	20
									Xin Hu 2020	1.02	0.95	51	-0.42	0.76	50
									Xin Hu 2020	0.59	0.14	23	0.21	0.11	27
									Xin Hu 2020	1	0.13	52	0.37	0.26	56
									Underhand throw
									Qingxuan Yang 2017	2.23	1.25	20	0.27	1.25	20
									Qingxuan Yang 2017	0.58	0.73	20	0.26	0.81	20
									Qingxuan Yang 2017	0.91	0.97	20	0.39	0.81	20
									Xin Hu 2020	0.87	0.77	51	-0.28	0.8	50
									Xin Hu 2020	0.93	0.18	67	0.39	0.25	64
									Xin Hu 2020	0.83	0.21	23	0.37	0.32	27
run	Under 12 weeks							run	Less than 90min							run	3-5 years
	Kaiwen Xiao 2022	2.42	1.09	45	-0.03	0.86	45		Emma L. J. Eyre 2020	3.6	3.61	39	2	2	46		Qingxuan Yang 2017	6.1	0.74	20	5.7	1.1	20
	12 weeks								Kaiwen Xiao 2022	2.42	1.09	45	-0.03	0.86	45		Qingxuan Yang 2017	6.88	0.86	20	6.17	0.78	20
	Emma L. J. Eyre 2020	3.6	3.61	39	2	2	46		Qingxuan Yang 2017	0.57	0.67	20	0.29	1.01	20		Rachel A. Jones 2011	5.55	1.87	52	5.93	1.45	45
	Lu Wang 2022	1.28	0.76	20	0.68	0.57	20		Qingxuan Yang 2017	0.94	0.87	20	0.14	0.83	20		Xin Hu 2020	6.11	0.74	52	5.7	0.91	56
	Qingxuan Yang 2017	0.6	0.03	23	0.29	0.01	27		Qingxuan Yang 2017	1.28	0.76	20	0.68	0.57	20		Xin Hu 2020	6.99	0.86	67	6.17	0.78	64
	Qingxuan Yang 2017	0.57	0.67	20	0.29	1.01	20		Rachel A. Jones 2011	0.67	1.81	52	0.47	1.42	45		5-7 years
	Qingxuan Yang 2017	0.94	0.87	20	0.14	0.83	20		More than 90min								Emma L. J. Eyre 2020	11	1	39	10	2	39
	Xin Hu 2020	0.67	1.81	52	0.47	1.42	45		Lu Wang 2022	-0.54	0.74	36	-0.12	0.83	34		Lu Wang 2022	7.03	0.84	36	7.49	0.9	34
	Xin Hu 2020	0.57	0.05	52	0.62	0.03	56		Quanquan Zhang 2021	0	0	0	0	0	0		Qingxuan Yang 2017	7.55	0.67	20	6.92	0.74	20
	Xin Hu 2020	0.84	0.07	67	0.14	0.03	64		Xin Hu 2020	0.57	0.05	52	0.62	0.03	56		Xin Hu 2020	8.55	0.86	23	7.52	0.74	27
									Xin Hu 2020	0.84	0.07	67	0.14	0.03	64
horizontal	Under 12 weeks								Xin Hu 2020	0.6	0.03	23	0.29	0.01	27	horizontal	3-5 years
	Kaiwen Xiao 2022	2.1	0.76	45	0.05	0.62	45										Qingxuan Yang 2017	5.1	1.13	20	4.81	1.14	20
	12 weeks								Less than 90min								Qingxuan Yang 2017	6.41	0.92	20	5.6	1.11	20
	Lu Wang 2022	5.58	11.67	36	0.37	12.01	34		Emma L. J. Eyre 2020	1	3	39	2	2.65	39		Rachel A. Jones 2011	4.06	2.21	52	2.72	1.5	45
	Qingxuan Yang 2017	1.48	1.25	20	1	1.37	20	horizontal	Kaiwen Xiao 2022	2.1	0.76	45	0.05	0.62	45		Xin Hu 2020	4.97	1.73	52	4.35	1.62	56
	Qingxuan Yang 2017	1.67	1.32	20	0.14	0.78	20		Qingxuan Yang 2017	1.67	1.32	20	0.14	0.78	20		Xin Hu 2020	6.29	1.92	67	5.6	1.71	64
	Qingxuan Yang 2017	1.46	1.03	20	-0.04	0.84	20		Qingxuan Yang 2017	1.46	1.03	20	-0.04	0.84	20		5-7 years
	Xin Hu 2020	1.35	0.4	67	0.58	0.07	64		Qingxuan Yang 2017	1.48	1.25	20	1	1.37	20		Emma L. J. Eyre 2020	7	3	39	8	3	39
	Xin Hu 2020	0.79	0.11	23	0.19	0.1	27		Rachel A. Jones 2011	1.39	2.01	52	-0.02	1.5	45		Qingxuan Yang 2017	7.32	0.89	20	6.27	0.83	20
	Xin Hu 2020	1.15	0.37	52	0.47	1.12	56		More than 90min								Xin Hu 2020	7.31	1.24	23	6.5	1.34	27
	More than 12 weeks								Lu Wang 2022	5.58	11.67	36	0.37	12.01	34
	Rachel A. Jones 2011	1.39	2.01	52	-0.02	1.5	45		Xin Hu 2020	1.35	0.4	67	0.58	0.07	64	kick	3-5 years
									Xin Hu 2020	0.79	0.11	23	0.19	0.1	27		Qingxuan Yang 2017	4.87	1.01	20	5.07	1.12	20
kick	Under 12 weeks								Xin Hu 2020	1.15	0.37	52	0.47	1.12	56		Qingxuan Yang 2017	6.08	0.86	20	5.52	1.03	20
	Kaiwen Xiao 2022	3.36	0.81	45	0.44	0.57	45										Rachel A. Jones 2011	4.73	1.83	52	4.33	1.9	45
	12 weeks								Less than 90min								Xin Hu 2020	5.27	1.01	52	5.07	1.12	56
	Emma L. J. Eyre 2020	6	2.65	39	1	3	46		Emma L. J. Eyre 2020	6	2.65	39	1	3	46		Xin Hu 2020	6.18	0.86	64	5.52	1.03	52
	Qingxuan Yang 2017	0.87	0.91	20	0.33	1.03	20		Kaiwen Xiao 2022	3.36	0.81	45	0.44	0.57	45		5-7 years
	Qingxuan Yang 2017	1.36	1.01	20	1.04	1.06	20	kick	Qingxuan Yang 2017	0.87	0.91	20	0.33	1.03	20		Emma L. J. Eyre 2020	7.95	1.9	23	7.35	1.55	27
	Qingxuan Yang 2017	0.3	1.08	20	0.37	1.21	20		Qingxuan Yang 2017	1.36	1.01	20	1.04	1.06	20		Qingxuan Yang 2017	13	2	39	9	3	39
	Xin Hu 2020	0.4	0.37	52	0.37	0.16	56		Qingxuan Yang 2017	0.3	1.08	20	0.37	1.21	20		Xin Hu 2020	6.95	0.9	20	6.35	0.85	20
	Xin Hu 2020	0.97	0.11	67	0.33	0.01	64		Rachel A. Jones 2011	1.08	1.89	52	0.66	1.77	45
	Xin Hu 2020	1.36	1.08	23	1.04	0.36	27		More than 90min
	More than 12 weeks								Xin Hu 2020	0.97	0.11	67	0.33	0.01	64
	Rachel A. Jones 2011	1.08	1.89	52	0.66	1.77	45		Xin Hu 2020	1.36	1.08	23	1.04	0.36	27	catch	3-5 years
									Xin Hu 2020	0.4	0.37	52	0.37	0.16	56		Qingxuan Yang 2017	3.18	0.88	20	2.26	1.22	20
catch	Under 12 weeks																Qingxuan Yang 2017	4.26	0.73	20	3.53	0.99	20
	Kaiwen Xiao 2022	4.1	0.7	45	2.84	0.5	45		Less than 90min								Rachel A. Jones 2011	2.92	1.2	52	2.84	1.36	45
	12 weeks								Emma L. J. Eyre 2020	2.92	1	39	2.84	1.3	46		Xin Hu 2020	2.49	0.88	52	2.26	1.2	56
	Emma L. J. Eyre 2020	2.92	1	39	2.84	1.3	46		Kaiwen Xiao 2022	4.1	0.7	45	2.84	0.5	45		Xin Hu 2020	3.26	0.83	67	2.53	0.99	64
	Qingxuan Yang 2017	1.41	1.15	20	0.5	1.33	20		Qingxuan Yang 2017	2	1.06	20	1.34	1.12	20		5-7 years
	Qingxuan Yang 2017	1.59	0.94	20	0.42	1.19	20	catch	Qingxuan Yang 2017	1.41	1.15	20	0.5	1.33	20		Emma L. J. Eyre 2020	10	2	39	10	3	39
	Qingxuan Yang 2017	2	1.06	20	1.34	1.12	20		Qingxuan Yang 2017	1.59	0.94	20	0.42	1.19	20		Qingxuan Yang 2017	5.05	0.65	20	4.15	1.32	20
	Xin Hu 2020	0.6	0.19	52	0.42	0.05	56		Rachel A. Jones 2011	2.3	1.2	77	2.9	1.3	77		Xin Hu 2020	4.55	0.85	23	3.95	1.32	27
	Xin Hu 2020	0.55	0.27	67	0.33	0.12	64		More than 90min
	Xin Hu 2020	0.91	0.48	23	0.3	0.01	27		Xin Hu 2020	0.55	0.27	67	0.33	0.12	64
	More than 12 weeks								Xin Hu 2020	0.91	0.48	23	0.3	0.01	27
	Rachel A. Jones 2011	2.3	1.2	77	2.9	1.3	77		Xin Hu 2020	0.6	0.19	52	0.42	0.05	56
									Xin Hu 2020	0.91	0.48	23	0.3	0.01	27
									Xin Hu 2020	0.6	0.19	52	0.42	0.05	56
								catch
